# Supplementary material for: (E)-4-Amino-N′-(5-chloro-2-hy­droxy­benzyl­idene)benzohydrazide
Source: Acta Crystallogr Sect E Struct Rep Online. 2012 Apr 28;68(Pt 5):o1546–7. doi: 10.1107/S160053681201803X (PMC3344646; doi:10.1107/S160053681201803X)
Supplement: Supplementary file 2 [file e-68-o1546-Isup2.hkl]

# 
# h,k,l, Fc-squared, Fo-squared, sigma(Fo-squared) and status flag 
# 
data_I
_shelx_title ' a in Pna2(1)' 
_shelx_refln_list_code          4 
_shelx_F_calc_maximum       98.50 
_exptl_crystal_F_000       600.00 
_reflns_d_resolution_high  0.7706 
 
loop_ 
 _symmetry_equiv_pos_as_xyz 
 'x, y, z' 
 '-x, -y, z+1/2' 
 'x+1/2, -y+1/2, z' 
 '-x+1/2, y+1/2, z+1/2' 
 
_cell_length_a     9.3375 
_cell_length_b     9.7194 
_cell_length_c    14.2140 
_cell_angle_alpha  90.000 
_cell_angle_beta   90.000 
_cell_angle_gamma  90.000                

_shelx_F_squared_multiplier     1.000 
 
loop_ 
 _refln_index_h 
 _refln_index_k 
 _refln_index_l 
 _refln_F_squared_calc 
 _refln_F_squared_meas 
 _refln_F_squared_sigma 
 _refln_observed_status 
   2   0   0     4365.60     4825.62     52.62 o 
   4   0   0       22.94       22.79      0.61 o 
   6   0   0       22.82       28.63      1.04 o 
   8   0   0     1451.89     1423.79     41.60 o 
  10   0   0       80.82      126.83      7.35 o 
  12   0   0       20.76       22.34      4.70 o 
   1   1   0      677.42      607.83      5.15 o 
   2   1   0     2407.33     2443.10     48.91 o 
   3   1   0      806.51      751.28     10.01 o 
   4   1   0      854.98      919.06     10.50 o 
   5   1   0      133.63      169.06      2.14 o 
   6   1   0      141.22      147.00      3.82 o 
   7   1   0      187.16      206.19      4.10 o 
   8   1   0        0.05        1.10      0.93 o 
   9   1   0        2.39        6.01      0.82 o 
  10   1   0        0.31        1.40      6.84 o 
  11   1   0        5.75        9.32      4.72 o 
  12   1   0        0.10       10.97      5.25 o 
   0   2   0      775.95      875.86      7.60 o 
   1   2   0      466.92      555.03      4.37 o 
   2   2   0     3403.42     3634.21     20.29 o 
   3   2   0       37.73       34.00      1.12 o 
   4   2   0     1694.77     1714.44     16.58 o 
   5   2   0      251.40      250.73      2.62 o 
   6   2   0      837.32      831.49     11.37 o 
   7   2   0        0.14        2.91      0.86 o 
   8   2   0      382.23      358.01     10.57 o 
   9   2   0      376.54      350.42      9.88 o 
  10   2   0      135.86      139.16      6.26 o 
  11   2   0      139.29      139.93      5.81 o 
  12   2   0       67.93       69.32     12.37 o 
   1   3   0     2185.46     2268.62     15.98 o 
   2   3   0       16.61       11.91      0.84 o 
   3   3   0      281.61      299.23      3.72 o 
   4   3   0      224.19      212.25      3.11 o 
   5   3   0       40.44       33.78      2.24 o 
   6   3   0      112.30      106.41      4.24 o 
   7   3   0      270.43      282.65     11.42 o 
   8   3   0       15.96       15.46      1.07 o 
   9   3   0       19.17       14.50      2.71 o 
  10   3   0       42.43       48.77      2.97 o 
  11   3   0      116.07      124.63     15.52 o 
   0   4   0     2176.49     2483.97     62.84 o 
   1   4   0     2619.22     2741.08     22.43 o 
   2   4   0      982.35      988.06      7.79 o 
   3   4   0     1073.88      969.46     19.42 o 
   4   4   0     2651.86     2696.51     35.95 o 
   5   4   0       47.33       38.63      2.35 o 
   6   4   0      119.82       98.89      4.90 o 
   7   4   0      210.24      199.24      5.76 o 
   8   4   0       45.46       50.32      2.01 o 
   9   4   0        0.98        1.09      1.32 o 
  10   4   0      139.97      152.80      5.63 o 
  11   4   0       12.09       19.55      5.55 o 
   1   5   0      100.52      121.49      2.44 o 
   2   5   0     1398.94     1519.61     17.62 o 
   3   5   0      216.37      199.44      4.99 o 
   4   5   0      333.52      321.10      8.34 o 
   5   5   0       34.63       32.93      1.45 o 
   6   5   0      230.27      226.49      4.19 o 
   7   5   0       35.05       39.50      2.13 o 
   8   5   0       23.07       20.52      1.47 o 
   9   5   0        0.64        6.00      4.52 o 
  10   5   0        0.09       16.38      5.95 o 
  11   5   0        0.06        5.30      5.07 o 
   0   6   0      239.09      187.09     13.43 o 
   1   6   0     1926.05     1914.59     22.91 o 
   2   6   0      395.25      363.93      4.76 o 
   3   6   0       14.71       19.67      1.70 o 
   4   6   0      104.03      107.94      5.87 o 
   5   6   0      417.09      392.11      8.21 o 
   6   6   0       83.58       86.39      5.84 o 
   7   6   0      265.37      260.36      7.28 o 
   8   6   0       27.77       42.18      9.46 o 
   9   6   0      247.57      241.65     11.49 o 
  10   6   0       57.91       61.75      6.87 o 
   1   7   0       31.08       29.95      3.05 o 
   2   7   0      500.26      535.82      9.45 o 
   3   7   0      516.63      535.75     10.97 o 
   4   7   0       94.03       84.79      4.60 o 
   5   7   0      111.41      115.31      8.49 o 
   6   7   0       15.14       16.98      1.79 o 
   7   7   0      207.15      201.80      5.40 o 
   8   7   0        1.14        3.89      3.87 o 
   9   7   0       23.06       22.10      3.98 o 
  10   7   0       51.59       61.07      6.71 o 
   0   8   0        5.55        6.51      0.82 o 
   1   8   0        9.35        8.72      1.06 o 
   2   8   0      131.79      125.27      3.12 o 
   3   8   0     1257.25     1308.76     26.98 o 
   4   8   0      712.33      699.46     21.44 o 
   5   8   0       14.21       12.97      1.99 o 
   6   8   0      362.63      376.12      9.06 o 
   7   8   0      128.40      142.64      4.39 o 
   8   8   0        6.46        6.25      1.69 o 
   9   8   0       78.08       94.56      9.93 o 
   1   9   0      420.23      410.87     21.86 o 
   2   9   0        1.72        1.41      0.78 o 
   3   9   0      196.11      191.03      8.07 o 
   4   9   0        6.02        6.05      1.29 o 
   5   9   0        3.65        4.25      1.42 o 
   6   9   0       46.98       54.13      5.18 o 
   7   9   0        0.10        3.68      2.89 o 
   8   9   0        0.22        2.60      1.57 o 
   0  10   0       72.29       68.02      7.68 o 
   1  10   0       69.40       71.19      5.13 o 
   2  10   0      199.90      195.51      9.64 o 
   3  10   0      121.66      110.14      4.70 o 
   4  10   0      277.86      310.75      7.41 o 
   5  10   0      305.81      322.49      9.80 o 
   6  10   0       45.52       40.81      6.46 o 
   7  10   0       19.29       26.73      4.09 o 
   1  11   0        3.35        4.10      1.13 o 
   2  11   0        2.71        7.16      1.87 o 
   3  11   0        0.14        2.71      1.84 o 
   4  11   0       19.45       18.44      3.17 o 
   5  11   0      151.55      149.25      6.28 o 
   0  12   0      136.88      138.27     10.67 o 
   1  12   0        0.33        5.24      1.61 o 
   2  12   0       32.16       28.58      3.71 o 
   3  12   0       38.93       42.91      4.17 o 
   2   0   1     4066.21     4444.97     48.43 o 
   4   0   1     2745.66     2932.69     46.94 o 
   6   0   1      686.39      755.48      8.50 o 
   8   0   1      281.37      265.36      5.26 o 
  10   0   1        3.36        7.53      2.30 o 
  12   0   1      112.36      133.69      7.47 o 
   0   1   1     1859.56     2016.54     33.14 o 
   1   1   1      736.03      765.42      7.25 o 
   2   1   1     3688.21     3977.61     49.47 o 
   3   1   1     6863.85     7219.01     70.35 o 
   4   1   1      302.32      344.65      4.75 o 
   5   1   1     1008.93      929.10      8.19 o 
   6   1   1      254.42      272.26      3.13 o 
   7   1   1      644.33      619.96      6.92 o 
   8   1   1      219.57      218.37      4.36 o 
   9   1   1       71.18       68.18      3.12 o 
  10   1   1       33.38       36.33      2.07 o 
  11   1   1      148.82      148.04      4.43 o 
  12   1   1       10.01       15.96      3.81 o 
   2   2   1     4812.42     5093.13     42.44 o 
   3   2   1       39.00       26.57      0.59 o 
   4   2   1      396.37      372.31      2.11 o 
   5   2   1       18.20       14.08      0.40 o 
   6   2   1       32.17       37.61      0.94 o 
   7   2   1      244.94      245.97      3.33 o 
   8   2   1       10.61       10.15      1.12 o 
   9   2   1       28.32       27.73      1.11 o 
  10   2   1        5.67        7.63      1.07 o 
  11   2   1       80.86       85.04      3.19 o 
   1   3   1     9701.89    10562.75     55.96 o 
   2   3   1      336.45      330.69      2.17 o 
   3   3   1      379.53      396.10      5.39 o 
   4   3   1     1543.90     1575.04     11.23 o 
   5   3   1      423.23      406.49      3.14 o 
   6   3   1       96.19       93.28      1.56 o 
   7   3   1      346.98      329.94      5.35 o 
   8   3   1      266.96      249.09      8.08 o 
   9   3   1      494.25      515.28     10.34 o 
  10   3   1       47.24       50.71      2.94 o 
  11   3   1       34.71       36.29      2.63 o 
   1   4   1      450.11      422.73      3.26 o 
   2   4   1      328.17      352.72      2.96 o 
   3   4   1       32.93       33.48      0.76 o 
   4   4   1       48.24       45.39      0.66 o 
   5   4   1       89.04       90.57      1.32 o 
   6   4   1       83.62       84.42      2.47 o 
   7   4   1       67.59       65.69      1.13 o 
   8   4   1      113.72      109.96      3.38 o 
   9   4   1       15.94       18.94      2.82 o 
  10   4   1       12.38       13.05      2.75 o 
  11   4   1       60.47       57.26      4.47 o 
   0   5   1     2899.91     3062.44     41.81 o 
   1   5   1     1181.42     1139.18     11.64 o 
   2   5   1     1224.59     1263.48     16.52 o 
   3   5   1      646.02      621.96      5.59 o 
   4   5   1      230.15      216.88      2.64 o 
   5   5   1      141.50      132.84      1.86 o 
   6   5   1       14.97       13.13      0.73 o 
   7   5   1      182.61      193.20      3.04 o 
   8   5   1      303.10      283.22      7.57 o 
   9   5   1       57.79       62.17      2.45 o 
  10   5   1      103.98      110.75      8.87 o 
  11   5   1       21.44       20.99      3.58 o 
   1   6   1      168.35      161.55      2.43 o 
   2   6   1      311.52      298.05      3.52 o 
   3   6   1      411.29      400.62      5.18 o 
   4   6   1       17.20       16.04      0.59 o 
   5   6   1      926.16      967.22     11.94 o 
   6   6   1       96.40       86.61      2.15 o 
   7   6   1      143.72      150.43      3.60 o 
   8   6   1        1.83        3.76      1.20 o 
   9   6   1        1.67        4.09      2.09 o 
  10   6   1        0.00       -0.05      2.61 o 
   0   7   1       17.50       20.84      1.49 o 
   1   7   1      156.46      155.73      1.86 o 
   2   7   1     1474.70     1523.73     14.69 o 
   3   7   1      175.80      177.04      2.87 o 
   4   7   1      241.58      223.57      5.48 o 
   5   7   1      882.30      896.62     13.09 o 
   6   7   1      755.57      773.75     13.27 o 
   7   7   1      148.47      132.42      3.37 o 
   8   7   1       22.43       21.83      2.52 o 
   9   7   1        4.24        8.43      5.47 o 
  10   7   1       38.34       47.87      4.42 o 
   1   8   1       42.17       44.87      1.27 o 
   2   8   1      193.67      199.90      4.30 o 
   3   8   1      127.95      137.64      4.64 o 
   4   8   1       40.84       44.75      2.31 o 
   5   8   1       99.26      108.99      3.37 o 
   6   8   1      120.08      123.59      4.37 o 
   7   8   1        2.59        5.56      2.55 o 
   8   8   1       15.58       18.65      2.15 o 
   9   8   1       91.91      108.27      6.88 o 
   0   9   1      595.00      609.19     11.72 o 
   1   9   1       54.50       53.01      1.89 o 
   2   9   1       82.72       72.43      3.86 o 
   3   9   1       52.09       58.84      2.85 o 
   4   9   1      461.85      491.03      8.15 o 
   5   9   1       75.39       80.83      7.39 o 
   6   9   1      160.00      166.12      3.46 o 
   7   9   1       33.27       31.16      2.22 o 
   8   9   1       68.05       74.33      4.75 o 
   1  10   1       95.37       96.85      3.11 o 
   2  10   1      102.23      101.07      3.28 o 
   3  10   1       15.18       14.75      1.67 o 
   4  10   1       17.28       14.81      1.50 o 
   5  10   1      105.13      105.03      5.33 o 
   6  10   1        6.57        4.62      0.84 o 
   7  10   1       50.25       42.69      3.26 o 
   0  11   1       27.16       27.95      3.60 o 
   1  11   1       15.66       18.37      1.39 o 
   2  11   1      226.71      238.44      5.47 o 
   3  11   1      161.34      161.62      5.30 o 
   4  11   1       58.77       59.54      3.40 o 
   5  11   1       40.47       38.32      4.09 o 
   1  12   1        3.40        6.21      1.33 o 
   2  12   1       26.06       21.01      2.50 o 
   3  12   1       52.14       51.55      4.73 o 
   0   0   2     1040.43     1195.79     33.38 o 
   2   0   2     2229.81     2550.23     16.67 o 
   4   0   2     1817.65     1861.34     27.07 o 
   6   0   2      348.75      276.28      4.76 o 
   8   0   2      855.90      804.85     34.32 o 
  10   0   2      703.77      732.70     38.92 o 
  12   0   2       71.16       67.41      4.50 o 
   1   1   2      833.20      842.83      4.60 o 
   2   1   2     2295.67     2505.14     10.02 o 
   3   1   2     4616.30     5297.37     79.54 o 
   4   1   2      357.01      373.22      5.19 o 
   5   1   2      495.71      567.30      8.91 o 
   6   1   2      360.59      361.49      5.09 o 
   7   1   2      140.72      138.03      3.02 o 
   8   1   2      117.20       95.70      2.88 o 
   9   1   2      143.55      139.55      3.32 o 
  10   1   2       94.78       85.37      2.55 o 
  11   1   2        8.29        9.25      2.45 o 
  12   1   2        6.37        6.29      2.90 o 
   0   2   2     1426.33     1506.56     12.52 o 
   1   2   2     2365.55     2612.93     16.72 o 
   2   2   2     8747.28     9729.88     74.53 o 
   3   2   2      178.48      196.48      2.16 o 
   4   2   2       34.95       40.70      1.47 o 
   5   2   2      378.47      410.88      4.41 o 
   6   2   2      784.44      776.59      9.81 o 
   7   2   2      136.08      116.00      4.13 o 
   8   2   2      317.19      284.64      7.78 o 
   9   2   2       10.95       10.96      1.48 o 
  10   2   2        4.58        7.48      2.12 o 
  11   2   2       26.93       30.50      2.47 o 
   1   3   2     2133.98     2435.80     13.92 o 
   3   3   2     2338.67     2496.57     15.73 o 
   4   3   2      246.08      242.42      3.19 o 
   5   3   2      937.03      972.90      7.59 o 
   6   3   2      229.18      221.68      2.23 o 
   7   3   2       54.88       52.42      1.41 o 
   8   3   2       35.51       33.58      3.04 o 
   9   3   2        0.90        3.41      0.92 o 
  10   3   2       23.26       24.27      2.02 o 
  11   3   2       18.83       19.61      2.00 o 
   0   4   2      812.84      817.20      5.31 o 
   1   4   2      164.90      189.32      1.61 o 
   2   4   2      109.03       95.15      1.66 o 
   3   4   2     1876.15     1797.97     24.37 o 
   4   4   2     1386.59     1375.79     12.76 o 
   5   4   2       51.39       48.27      1.36 o 
   6   4   2     1552.41     1549.32     35.25 o 
   7   4   2     1213.61     1201.38     22.25 o 
   8   4   2       65.91       56.92      2.56 o 
   9   4   2       93.53       98.72      3.83 o 
  10   4   2       50.44       54.02      2.29 o 
  11   4   2       33.94       35.94      3.87 o 
   1   5   2     1421.71     1561.29     13.06 o 
   2   5   2     1407.59     1522.71     15.04 o 
   3   5   2       61.00       55.84      1.84 o 
   4   5   2      275.96      257.83      5.58 o 
   5   5   2      277.68      250.87      4.36 o 
   6   5   2      521.04      522.61      7.68 o 
   7   5   2      273.89      272.96     10.17 o 
   8   5   2      126.65      119.05      3.35 o 
   9   5   2       36.66       36.22      1.88 o 
  10   5   2       14.11       21.37      3.16 o 
  11   5   2       15.77       21.50      3.63 o 
   0   6   2      704.75      732.94     12.82 o 
   1   6   2      700.91      710.81      5.66 o 
   2   6   2      102.36       88.69      1.62 o 
   3   6   2      306.21      299.55      7.04 o 
   4   6   2       11.54       16.73      1.73 o 
   5   6   2     1169.08     1186.92     20.66 o 
   6   6   2        8.59        7.98      1.15 o 
   7   6   2       44.60       46.18      2.23 o 
   8   6   2      112.43      117.01      3.37 o 
   9   6   2      207.62      199.82     16.21 o 
  10   6   2      227.35      250.74     13.07 o 
   1   7   2      494.50      508.79      4.74 o 
   2   7   2      182.08      179.27      4.08 o 
   3   7   2      157.90      153.52      4.51 o 
   4   7   2        5.62        7.43      0.94 o 
   5   7   2       20.97       20.73      1.15 o 
   6   7   2       23.55       27.51      1.64 o 
   7   7   2        4.26        3.48      2.26 o 
   8   7   2        1.80        3.97      1.32 o 
   9   7   2       17.08       13.66      3.50 o 
  10   7   2        4.23        4.72      3.63 o 
   0   8   2      149.04      148.26      2.57 o 
   1   8   2      981.88     1000.41     13.81 o 
   2   8   2       40.35       39.61      1.46 o 
   3   8   2      122.83      121.33      4.68 o 
   4   8   2      174.67      177.81      3.09 o 
   5   8   2       32.49       41.08      2.19 o 
   6   8   2      125.72      113.72      2.79 o 
   7   8   2      149.61      153.04      5.27 o 
   8   8   2        8.51       10.17      2.56 o 
   9   8   2       68.94       73.50      5.36 o 
   1   9   2       47.22       48.58      2.43 o 
   2   9   2      437.26      450.68      8.11 o 
   3   9   2       68.18       69.71      3.00 o 
   4   9   2        5.46        6.98      1.57 o 
   5   9   2       44.52       48.12      2.67 o 
   6   9   2      187.07      187.31      4.06 o 
   7   9   2       26.39       24.63      2.39 o 
   8   9   2       32.26       27.34      4.71 o 
   0  10   2      107.03       98.40      3.63 o 
   1  10   2       61.40       58.37      2.58 o 
   2  10   2      214.96      220.80      4.66 o 
   3  10   2      126.13      129.63      4.19 o 
   4  10   2       25.85       25.92      2.01 o 
   5  10   2      211.78      227.01      5.32 o 
   6  10   2       20.95       18.35      2.19 o 
   7  10   2       13.19       16.69      3.24 o 
   1  11   2      119.95      118.90      3.58 o 
   2  11   2       23.32       21.32      1.63 o 
   3  11   2       21.40       21.49      1.90 o 
   4  11   2      104.80      104.44      3.97 o 
   5  11   2       16.77       18.90      2.28 o 
   0  12   2       98.05       95.48      6.95 o 
   1  12   2       20.38       18.51      2.54 o 
   2  12   2       29.43       29.23      3.14 o 
   3  12   2      101.93      100.86      5.14 o 
   2   0   3      758.55      769.47     24.38 o 
   4   0   3      152.61      173.00      7.28 o 
   6   0   3      641.25      674.81     13.26 o 
   8   0   3      131.00      136.81      5.41 o 
  10   0   3       66.03       64.58      2.85 o 
   0   1   3      291.78      287.99      3.75 o 
   1   1   3     2531.29     2776.25     16.99 o 
   2   1   3      569.07      544.36      4.36 o 
   3   1   3      513.88      467.90      6.37 o 
   4   1   3     1165.17     1242.60     11.67 o 
   5   1   3     2111.91     2266.71     17.45 o 
   6   1   3        9.75        7.79      0.74 o 
   7   1   3     1281.48     1282.36     16.71 o 
   8   1   3      367.54      340.34      5.37 o 
   9   1   3       52.76       49.15      1.76 o 
  10   1   3      213.18      196.24      4.29 o 
  11   1   3       10.78        9.85      3.23 o 
   1   2   3     1321.48     1366.51      9.11 o 
   2   2   3     1058.02     1112.26      5.48 o 
   3   2   3      269.33      271.17      2.56 o 
   4   2   3       67.52       61.60      1.10 o 
   5   2   3       49.66       53.34      1.48 o 
   6   2   3      177.39      165.94      4.05 o 
   7   2   3      696.64      705.62      9.52 o 
   8   2   3      136.70      125.33      2.88 o 
   9   2   3      207.82      204.87      3.89 o 
  10   2   3       63.13       64.32      2.71 o 
  11   2   3       55.96       55.93      2.92 o 
   0   3   3      575.93      551.25      9.33 o 
   1   3   3     2392.19     2377.64     13.12 o 
   2   3   3      271.97      277.91      3.06 o 
   3   3   3     1880.84     1968.85     19.67 o 
   4   3   3     1589.16     1750.95     13.90 o 
   5   3   3      622.86      589.45      4.96 o 
   6   3   3      299.77      254.63      5.79 o 
   7   3   3      118.80      124.42      2.65 o 
   8   3   3       55.83       61.50      2.33 o 
   9   3   3      692.41      740.64     12.67 o 
  10   3   3      201.91      194.40      8.33 o 
  11   3   3       69.49       76.25      3.51 o 
   1   4   3     1053.97     1135.53     11.50 o 
   2   4   3     1081.04     1139.36     12.91 o 
   3   4   3     2240.61     2416.27     35.28 o 
   4   4   3       37.88       53.72      1.29 o 
   5   4   3      204.34      200.72      3.37 o 
   6   4   3      115.61      108.29      2.10 o 
   7   4   3      139.68      132.96      2.43 o 
   8   4   3      201.83      206.46      4.88 o 
   9   4   3       10.34       11.73      3.66 o 
  10   4   3       56.10       58.24      3.04 o 
  11   4   3       20.30       15.74      2.30 o 
   0   5   3     2796.80     3135.90     47.05 o 
   1   5   3       93.45       78.69      1.54 o 
   2   5   3      641.92      650.57      5.06 o 
   3   5   3      776.14      784.56      8.96 o 
   4   5   3       77.73       77.22      3.88 o 
   5   5   3       66.09       65.20      1.73 o 
   6   5   3      705.55      659.90      7.84 o 
   7   5   3      364.41      359.98      5.09 o 
   8   5   3      228.61      223.72      5.10 o 
   9   5   3       29.28       37.84      2.38 o 
  10   5   3       61.94       72.22      4.32 o 
   1   6   3      239.21      244.80      2.60 o 
   2   6   3      362.35      402.27      4.60 o 
   3   6   3      263.46      267.61      5.54 o 
   4   6   3       16.06       17.23      2.05 o 
   5   6   3       19.31       22.38      1.05 o 
   6   6   3      265.19      259.91      7.71 o 
   7   6   3       71.04       66.04      2.22 o 
   8   6   3      212.99      191.85      4.33 o 
   9   6   3       19.10       26.18      2.66 o 
  10   6   3       45.78       57.26      6.80 o 
   0   7   3      416.03      395.55      7.32 o 
   1   7   3      230.11      234.06      4.12 o 
   2   7   3      573.37      579.90      9.18 o 
   3   7   3      140.96      147.17      3.51 o 
   4   7   3      426.42      406.02      6.20 o 
   5   7   3      113.73      114.47      2.31 o 
   6   7   3       97.86       97.58      3.90 o 
   7   7   3       50.41       54.68      3.52 o 
   8   7   3       54.60       58.20      3.24 o 
   9   7   3       25.22       23.30      2.67 o 
   1   8   3      155.22      163.60      3.57 o 
   2   8   3      257.43      259.34      4.81 o 
   3   8   3       64.07       71.94      2.11 o 
   4   8   3       18.36       18.70      1.39 o 
   5   8   3       19.80       19.00      1.63 o 
   6   8   3       12.74       12.26      1.67 o 
   7   8   3        3.32        4.76      2.13 o 
   8   8   3       27.27       26.96      3.60 o 
   9   8   3       53.05       45.38      2.60 o 
   0   9   3       23.40       24.08      1.88 o 
   1   9   3       20.73       23.63      1.13 o 
   2   9   3      398.12      416.78      7.84 o 
   3   9   3       15.75       12.36      1.12 o 
   4   9   3      135.39      137.39      4.47 o 
   5   9   3      243.79      238.36      5.14 o 
   6   9   3      161.15      160.28      5.60 o 
   7   9   3       64.95       67.91      3.16 o 
   8   9   3        8.98        6.47      1.57 o 
   1  10   3       53.44       55.91      3.01 o 
   2  10   3       40.94       43.08      3.41 o 
   3  10   3       50.69       54.24      2.59 o 
   4  10   3        1.39        2.88      1.46 o 
   5  10   3        0.72        3.53      0.90 o 
   6  10   3       27.75       26.16      2.94 o 
   7  10   3        9.70        7.38      2.75 o 
   0  11   3      268.32      262.80      8.04 o 
   1  11   3      106.32      100.33      5.04 o 
   2  11   3      129.18      127.89      6.97 o 
   3  11   3       24.45       21.34      2.05 o 
   4  11   3       13.81       16.99      1.96 o 
   5  11   3        7.62        6.43      1.39 o 
   1  12   3       10.46        9.78      2.93 o 
   2  12   3       50.62       43.34      3.31 o 
   3  12   3       99.54       96.07      3.90 o 
   2   0   4     2297.90     2474.31     30.79 o 
   4   0   4     1805.55     1925.94     27.68 o 
   6   0   4      475.49      432.58      8.21 o 
   8   0   4       45.15       39.75      2.35 o 
  10   0   4      876.77      875.02     18.93 o 
   1   1   4      113.04       97.44      1.96 o 
   2   1   4      937.00      933.54     10.15 o 
   3   1   4      180.54      212.82      4.17 o 
   4   1   4      371.94      426.38      4.55 o 
   5   1   4       32.87       32.08      1.33 o 
   6   1   4      141.07      136.39      4.04 o 
   7   1   4      308.73      311.23      4.71 o 
   8   1   4      227.58      241.47      4.12 o 
   9   1   4       57.67       55.47      2.00 o 
  10   1   4       52.54       57.37      1.94 o 
  11   1   4        9.00       14.10      1.70 o 
   0   2   4      500.08      429.80      7.83 o 
   1   2   4      881.58      932.33      6.06 o 
   2   2   4      979.66      957.63      9.01 o 
   3   2   4      207.70      231.65      3.14 o 
   4   2   4     3193.30     3497.90     30.91 o 
   5   2   4      208.88      209.78      3.29 o 
   6   2   4      354.47      348.86      4.97 o 
   7   2   4      188.31      192.53      3.18 o 
   8   2   4      866.66      868.76     13.82 o 
   9   2   4      445.49      429.76      7.07 o 
  10   2   4      119.36      110.88      2.77 o 
  11   2   4       42.71       52.59      3.78 o 
   1   3   4      259.65      261.51      2.67 o 
   2   3   4      896.22     1029.81     10.35 o 
   3   3   4      341.48      353.11      3.82 o 
   4   3   4     1011.61     1098.59     14.22 o 
   5   3   4      436.38      444.51      5.10 o 
   6   3   4      114.76      114.85      2.94 o 
   7   3   4      186.21      154.13      4.27 o 
   8   3   4       95.32       96.32      2.53 o 
   9   3   4       42.16       37.00      1.62 o 
  10   3   4       35.87       39.16      1.55 o 
  11   3   4       26.50       34.42      3.11 o 
   0   4   4     1651.37     1740.35     18.39 o 
   1   4   4      217.71      210.01      2.94 o 
   2   4   4      595.37      585.21      6.71 o 
   3   4   4     1642.68     1696.99     17.39 o 
   4   4   4       86.81       77.62      1.49 o 
   5   4   4      502.76      482.48      5.75 o 
   6   4   4      385.71      351.62      6.25 o 
   7   4   4      386.36      319.23      8.19 o 
   8   4   4      281.98      292.23      7.20 o 
   9   4   4      184.55      187.59      4.70 o 
  10   4   4      114.59      105.53      9.62 o 
  11   4   4       36.72       31.59      5.36 o 
   1   5   4      917.46      964.77     10.13 o 
   2   5   4      598.46      652.13     10.40 o 
   3   5   4      581.50      602.07      8.62 o 
   4   5   4      154.30      154.70      4.39 o 
   5   5   4        2.11        3.74      1.27 o 
   6   5   4       40.73       39.10      1.84 o 
   7   5   4       55.40       58.24      2.17 o 
   8   5   4      234.96      218.47      4.40 o 
   9   5   4       38.02       32.35      5.19 o 
  10   5   4       63.35       61.24      4.93 o 
   0   6   4       83.36       77.16      4.25 o 
   1   6   4      379.35      347.62      6.27 o 
   2   6   4     1177.83     1218.14     11.72 o 
   3   6   4      396.90      389.43      6.03 o 
   4   6   4       78.13       78.80      7.19 o 
   5   6   4      949.19      911.37     13.69 o 
   6   6   4       58.31       58.93      3.52 o 
   7   6   4      106.70      110.72      2.42 o 
   8   6   4       48.68       50.62      1.78 o 
   9   6   4       28.55       33.40      2.78 o 
  10   6   4       42.40       40.75      4.16 o 
   1   7   4       12.67       15.19      0.86 o 
   2   7   4      133.36      137.12      2.97 o 
   3   7   4       39.52       40.07      2.42 o 
   4   7   4       10.67       11.45      0.96 o 
   5   7   4      107.60      111.39      2.90 o 
   6   7   4       64.22       57.18      1.62 o 
   7   7   4       35.85       28.98      2.03 o 
   8   7   4       52.34       52.40      4.25 o 
   9   7   4       27.58       33.00      2.81 o 
   0   8   4       52.42       49.61      2.63 o 
   1   8   4      317.55      314.92      4.37 o 
   2   8   4       77.70       76.99      2.31 o 
   3   8   4      418.30      437.38      6.39 o 
   4   8   4       68.18       63.84      2.18 o 
   5   8   4        0.63        2.48      0.92 o 
   6   8   4       28.11       26.24      2.06 o 
   7   8   4      276.61      264.69      6.32 o 
   8   8   4        9.53       15.30      2.65 o 
   9   8   4      119.50      134.06      6.03 o 
   1   9   4      151.53      151.45      3.03 o 
   2   9   4       63.18       67.85      2.62 o 
   3   9   4        2.37        5.42      1.90 o 
   4   9   4       34.86       37.30      2.01 o 
   5   9   4        9.24        9.93      1.34 o 
   6   9   4       26.76       23.56      2.01 o 
   7   9   4       45.54       44.68      3.49 o 
   8   9   4       43.90       45.31      3.46 o 
   0  10   4       58.36       63.48      3.04 o 
   1  10   4      320.31      341.73      5.83 o 
   2  10   4       18.16       19.72      1.42 o 
   3  10   4       26.74       30.75      2.36 o 
   4  10   4       46.99       48.15      2.63 o 
   5  10   4       59.17       57.55      3.91 o 
   6  10   4       44.30       39.55      2.33 o 
   1  11   4       69.42       61.57      4.52 o 
   2  11   4       90.21       89.99      3.96 o 
   3  11   4       18.76       14.35      1.43 o 
   4  11   4       69.09       67.80      3.46 o 
   5  11   4       10.90       14.89      3.04 o 
   0  12   4       23.13       21.93      7.98 o 
   1  12   4       13.10        9.21      2.25 o 
   2  12   4       31.45       25.93      3.00 o 
   2   0   5      384.45      343.97      4.92 o 
   4   0   5     2013.43     2283.39     38.55 o 
   6   0   5       82.20       73.20      2.15 o 
   8   0   5      394.09      396.83      8.83 o 
  10   0   5      168.62      160.48      7.67 o 
   0   1   5      988.43      985.72     13.86 o 
   1   1   5     2343.49     2496.99     24.26 o 
   2   1   5      407.35      411.36      4.14 o 
   3   1   5     4331.11     4833.57     46.11 o 
   4   1   5     1544.02     1637.15     14.20 o 
   5   1   5      272.60      242.86      5.14 o 
   6   1   5       30.89       30.74      1.25 o 
   7   1   5      250.63      230.95      3.63 o 
   8   1   5       97.48      101.58      2.18 o 
   9   1   5      130.98      124.83      3.85 o 
  10   1   5       99.41       99.58      2.36 o 
  11   1   5      147.76      160.31      5.96 o 
   1   2   5      651.37      650.81     10.55 o 
   2   2   5       85.62       87.14      1.94 o 
   3   2   5       10.34       13.79      0.52 o 
   4   2   5      827.42      875.17      8.95 o 
   5   2   5      294.28      302.41      3.15 o 
   6   2   5      110.65      111.41      3.36 o 
   7   2   5      148.67      150.00      2.55 o 
   8   2   5       62.12       61.68      2.11 o 
   9   2   5      214.87      196.45      4.91 o 
  10   2   5       51.32       55.82      2.48 o 
  11   2   5       54.19       48.18      2.51 o 
   0   3   5      262.21      255.54      3.67 o 
   1   3   5     1377.50     1385.30     10.27 o 
   2   3   5      508.54      513.15      3.91 o 
   3   3   5      203.90      168.11      4.55 o 
   4   3   5      724.13      676.22     10.60 o 
   5   3   5      566.16      566.15      7.48 o 
   6   3   5      439.29      415.45      8.14 o 
   7   3   5      551.46      572.97      8.42 o 
   8   3   5       13.79       15.79      1.17 o 
   9   3   5       96.20       93.05      2.53 o 
  10   3   5       16.43       14.23      1.21 o 
  11   3   5      247.94      265.02      9.90 o 
   1   4   5       26.63       36.35      1.34 o 
   2   4   5      117.04      132.84      2.64 o 
   3   4   5      488.44      499.04      6.16 o 
   4   4   5       40.81       48.12      1.39 o 
   5   4   5       30.94       24.20      1.36 o 
   6   4   5       22.66       23.17      1.23 o 
   7   4   5      230.44      213.12      5.93 o 
   8   4   5       12.55       15.40      1.79 o 
   9   4   5      255.98      240.62      6.26 o 
  10   4   5        9.92       14.11      2.42 o 
  11   4   5       29.37       34.73      2.52 o 
   0   5   5     1273.97     1184.05     22.48 o 
   1   5   5      189.84      149.94      3.67 o 
   2   5   5     1987.31     2047.87     36.80 o 
   3   5   5      538.08      509.53     12.80 o 
   4   5   5      262.55      258.12      3.63 o 
   5   5   5      244.73      261.33      4.66 o 
   6   5   5       79.49       84.48      2.64 o 
   7   5   5      166.52      156.66      3.67 o 
   8   5   5      310.94      264.37      5.30 o 
   9   5   5       54.01       47.52      4.29 o 
  10   5   5      132.59      138.95      7.90 o 
   1   6   5      168.77      180.10      4.16 o 
   2   6   5      161.69      167.66      3.61 o 
   3   6   5       50.72       49.41      2.14 o 
   4   6   5       38.02       43.49      1.70 o 
   5   6   5       93.47       77.65      3.30 o 
   6   6   5       20.19       19.01      0.98 o 
   7   6   5       30.97       26.04      2.20 o 
   8   6   5      169.63      153.00      4.40 o 
   9   6   5       44.18       41.30      3.50 o 
  10   6   5       51.51       52.23     11.05 o 
   0   7   5      614.90      641.53     11.47 o 
   1   7   5       52.32       48.68      1.76 o 
   2   7   5      164.17      178.56      3.60 o 
   3   7   5       69.76       63.21      1.80 o 
   4   7   5      667.09      654.82     21.56 o 
   5   7   5      184.56      186.56      4.48 o 
   6   7   5      127.00      121.68      2.53 o 
   7   7   5      126.61      113.27      5.28 o 
   8   7   5      320.84      325.40     13.77 o 
   9   7   5      124.36      128.00     12.13 o 
   1   8   5      164.78      162.58      2.75 o 
   2   8   5        9.96       11.58      1.60 o 
   3   8   5      117.40      123.37      2.89 o 
   4   8   5       33.01       33.02      2.62 o 
   5   8   5       90.59       86.99      2.64 o 
   6   8   5       57.70       60.02      3.02 o 
   7   8   5       13.50       13.90      1.39 o 
   8   8   5       54.13       55.56      5.30 o 
   0   9   5      273.46      253.39     10.08 o 
   1   9   5       38.34       37.69      1.56 o 
   2   9   5      109.98      117.46      2.64 o 
   3   9   5       14.43       15.07      1.04 o 
   4   9   5      132.64      142.16      4.89 o 
   5   9   5       35.36       31.20      3.57 o 
   6   9   5      305.69      321.35      8.58 o 
   7   9   5        2.02        4.71      2.58 o 
   1  10   5       75.89       69.92      2.95 o 
   2  10   5       32.68       36.05      2.08 o 
   3  10   5       85.89       90.05      3.24 o 
   4  10   5       29.77       23.02      2.99 o 
   5  10   5       31.00       32.82      3.24 o 
   6  10   5       70.53       68.76      6.44 o 
   0  11   5       50.26       58.35      4.68 o 
   1  11   5        0.06        4.42      1.36 o 
   2  11   5       33.66       32.55      2.31 o 
   3  11   5       88.03       91.84      3.65 o 
   4  11   5       88.53       96.58      3.76 o 
   1  12   5       30.19       26.09      2.57 o 
   0   0   6     3721.49     3988.78     70.83 o 
   2   0   6     2127.94     2197.28     39.54 o 
   4   0   6      131.74      107.13      4.01 o 
   6   0   6     1314.50     1395.98     22.12 o 
   8   0   6      285.72      297.48      6.92 o 
  10   0   6      247.95      236.65      7.45 o 
   1   1   6      958.82     1057.98     10.42 o 
   2   1   6      235.81      247.35      3.85 o 
   3   1   6      615.02      663.93     10.23 o 
   4   1   6      572.87      607.51      8.18 o 
   5   1   6        9.61       10.64      0.51 o 
   6   1   6      146.46      153.54      2.55 o 
   7   1   6       36.78       39.53      1.37 o 
   8   1   6      412.10      421.39      6.63 o 
   9   1   6       56.82       54.73      1.77 o 
  10   1   6       25.05       27.22      1.39 o 
  11   1   6       89.75       91.86      5.23 o 
   0   2   6      663.19      564.71     13.71 o 
   1   2   6     3829.89     4245.21     31.16 o 
   3   2   6      198.19      222.44      2.50 o 
   4   2   6     1511.75     1513.78     17.95 o 
   5   2   6      215.50      211.12      2.90 o 
   6   2   6       78.05       72.27      2.36 o 
   7   2   6       85.58       79.23      2.39 o 
   8   2   6      202.78      204.53      5.29 o 
   9   2   6      141.89      133.83      2.88 o 
  10   2   6      106.95      110.90      2.88 o 
  11   2   6      101.38       95.47      4.36 o 
   1   3   6      285.79      306.96      3.39 o 
   2   3   6      296.55      314.03      4.28 o 
   3   3   6      472.39      472.05      8.39 o 
   4   3   6      224.05      221.94      3.08 o 
   5   3   6      291.73      285.81      5.10 o 
   6   3   6       58.40       52.37      2.94 o 
   7   3   6       56.37       53.86      2.05 o 
   8   3   6       21.92       23.19      1.45 o 
   9   3   6       57.30       61.48      2.67 o 
  10   3   6       44.01       45.12      2.18 o 
  11   3   6       48.31       49.52      2.59 o 
   0   4   6     1229.75     1182.10     30.55 o 
   1   4   6      160.52      147.54      2.43 o 
   2   4   6      312.26      283.99      5.60 o 
   3   4   6      668.73      631.04     11.50 o 
   4   4   6      713.01      690.27      7.42 o 
   5   4   6      355.10      327.72      7.39 o 
   6   4   6      261.16      246.69      5.84 o 
   7   4   6       36.35       32.91      1.51 o 
   8   4   6       25.71       21.49      1.65 o 
   9   4   6      191.60      187.98      4.22 o 
  10   4   6      140.69      155.87      6.26 o 
   1   5   6       57.47       53.67      1.82 o 
   2   5   6       15.95       17.44      1.07 o 
   3   5   6       95.27       98.54      3.30 o 
   4   5   6       35.08       28.60      1.46 o 
   5   5   6      115.55       99.60      2.75 o 
   6   5   6       63.23       59.24      2.19 o 
   7   5   6      225.46      213.92      5.20 o 
   8   5   6      223.34      197.85      6.55 o 
   9   5   6       46.20       46.65      2.25 o 
  10   5   6       24.09       24.44      3.66 o 
   0   6   6      357.05      328.75      8.23 o 
   1   6   6      256.39      232.11      4.26 o 
   2   6   6       41.97       38.99      1.05 o 
   3   6   6      309.50      312.35      8.06 o 
   4   6   6       55.20       54.60      2.22 o 
   5   6   6      938.69      871.22     17.72 o 
   6   6   6       89.32      101.22      2.90 o 
   7   6   6      139.63      138.89      6.32 o 
   8   6   6      124.49      121.68      2.83 o 
   9   6   6       23.96       25.44      3.19 o 
   1   7   6       40.69       39.48      2.71 o 
   2   7   6       17.01       16.65      1.51 o 
   3   7   6      110.23      111.18      2.56 o 
   4   7   6       53.19       54.83      3.29 o 
   5   7   6       46.07       49.20      3.43 o 
   6   7   6       26.76       30.42      1.83 o 
   7   7   6      118.35      119.60      2.79 o 
   8   7   6       15.50       13.25      2.36 o 
   9   7   6      111.10      106.19      5.25 o 
   0   8   6        0.31        4.02      2.55 o 
   1   8   6      323.44      315.36      7.50 o 
   2   8   6        1.49        5.18      2.51 o 
   3   8   6      318.70      317.05      6.56 o 
   4   8   6       32.78       30.92      2.51 o 
   5   8   6       73.14       75.86      2.68 o 
   6   8   6       52.94       60.54      4.43 o 
   7   8   6      111.96      109.81      3.60 o 
   8   8   6       26.30       31.26      3.75 o 
   1   9   6       95.43      100.69      2.62 o 
   2   9   6       10.75       11.14      1.19 o 
   3   9   6       93.29       90.94      4.14 o 
   4   9   6      135.67      144.58      4.75 o 
   5   9   6        9.44       10.09      1.67 o 
   6   9   6       37.33       34.45      2.63 o 
   7   9   6       10.38       15.68      2.15 o 
   0  10   6      215.33      218.64     11.91 o 
   1  10   6      171.59      181.21      4.46 o 
   2  10   6       43.18       40.03      3.24 o 
   3  10   6        2.35        6.79      1.81 o 
   4  10   6       47.38       45.44      2.96 o 
   5  10   6       64.94       63.13      4.17 o 
   6  10   6       48.11       45.55      5.41 o 
   1  11   6       57.40       52.14      2.96 o 
   2  11   6        8.74        8.69      1.71 o 
   3  11   6       39.06       34.61      2.29 o 
   4  11   6        2.09        3.47      1.11 o 
   2   0   7     1897.07     2127.80     56.08 o 
   4   0   7      238.31      238.51      4.41 o 
   6   0   7      188.61      203.85      7.20 o 
   8   0   7      340.21      366.45     16.13 o 
  10   0   7       47.67       39.33      2.29 o 
   0   1   7     4571.94     5074.24     93.92 o 
   1   1   7      496.93      448.89     10.55 o 
   2   1   7      961.35     1072.29     17.51 o 
   3   1   7     1122.48     1100.32     11.62 o 
   4   1   7      400.39      372.80      4.02 o 
   5   1   7     1523.36     1493.57     23.02 o 
   6   1   7       53.34       47.63      2.23 o 
   7   1   7      192.39      178.56      4.99 o 
   8   1   7       73.17       75.88      2.16 o 
   9   1   7      385.27      398.70      7.97 o 
  10   1   7       55.01       55.30      1.93 o 
  11   1   7       50.96       53.18      2.43 o 
   1   2   7       95.39       89.56      1.82 o 
   2   2   7       69.26       63.38      2.04 o 
   3   2   7      372.08      370.40      6.94 o 
   4   2   7       15.08       12.69      0.67 o 
   5   2   7      453.20      420.95      7.10 o 
   6   2   7      240.65      226.87      3.52 o 
   7   2   7      409.97      396.45      6.12 o 
   8   2   7       38.48       41.32      1.56 o 
   9   2   7       12.52       13.58      1.21 o 
  10   2   7        1.33        3.57      0.93 o 
  11   2   7        1.42        4.77      1.12 o 
   0   3   7       24.25       27.14      3.92 o 
   1   3   7     2031.78     2039.90     36.14 o 
   2   3   7      421.33      421.90      5.81 o 
   3   3   7      566.56      555.80      8.20 o 
   4   3   7      383.57      350.81      4.22 o 
   5   3   7      116.09       99.88      3.77 o 
   6   3   7      258.91      240.29      3.63 o 
   7   3   7      303.55      317.49      5.49 o 
   8   3   7       41.86       43.49      1.68 o 
   9   3   7      172.50      164.91      7.59 o 
  10   3   7      236.75      235.76      6.75 o 
   1   4   7      156.11      149.38      4.31 o 
   2   4   7       95.29       87.15      1.79 o 
   3   4   7      137.30      128.95      2.60 o 
   4   4   7      252.28      241.04      3.14 o 
   5   4   7      232.79      230.90      6.86 o 
   6   4   7      249.02      241.70      8.85 o 
   7   4   7      102.86      101.25      3.42 o 
   8   4   7       75.60       68.79      2.01 o 
   9   4   7       38.95       40.77      2.54 o 
  10   4   7       13.43       14.18      2.83 o 
   0   5   7      788.89      775.36     23.29 o 
   1   5   7       71.01       65.80      2.29 o 
   2   5   7      271.98      250.86      5.88 o 
   3   5   7      141.88      123.46      2.43 o 
   4   5   7      134.04      127.54      2.76 o 
   5   5   7      168.37      163.35      4.00 o 
   6   5   7      379.85      374.13      6.65 o 
   7   5   7      298.45      310.12      7.86 o 
   8   5   7       76.28       72.36      2.52 o 
   9   5   7       47.49       58.03      2.31 o 
  10   5   7       81.31       91.05      3.80 o 
   1   6   7       33.35       37.68      2.19 o 
   2   6   7      207.92      205.88      4.83 o 
   3   6   7      195.41      178.17      3.57 o 
   4   6   7        9.60       13.90      1.09 o 
   5   6   7       22.98       23.81      3.16 o 
   6   6   7       55.56       56.08      2.88 o 
   7   6   7       19.16       18.09      1.64 o 
   8   6   7       16.29       17.66      2.25 o 
   9   6   7      203.48      222.04      8.69 o 
   0   7   7      871.80      831.93     29.18 o 
   1   7   7       32.84       24.65      1.80 o 
   2   7   7      539.69      527.69      9.22 o 
   3   7   7      157.08      146.40      3.50 o 
   4   7   7      100.46      108.26      7.13 o 
   5   7   7       72.08       71.38      3.64 o 
   6   7   7      234.92      244.37      7.96 o 
   7   7   7       91.35       93.84      2.98 o 
   8   7   7       26.79       33.41      4.35 o 
   1   8   7      150.95      144.91      5.00 o 
   2   8   7        5.71        8.27      1.68 o 
   3   8   7       46.99       48.51      4.38 o 
   4   8   7       43.80       44.77      2.52 o 
   5   8   7      179.57      184.24      5.44 o 
   6   8   7      209.59      205.33     10.70 o 
   7   8   7       35.94       38.61      5.06 o 
   8   8   7       26.33       28.49      3.80 o 
   0   9   7        6.35        8.30      1.13 o 
   1   9   7       23.67       22.54      1.16 o 
   2   9   7      183.82      186.91      4.84 o 
   3   9   7       14.81       15.22      1.41 o 
   4   9   7      350.92      350.77     11.65 o 
   5   9   7      100.59       97.50      5.75 o 
   6   9   7       95.22      102.41      4.64 o 
   7   9   7       10.59       20.37      3.83 o 
   1  10   7       25.89       25.10      1.88 o 
   2  10   7        8.52        8.16      1.16 o 
   3  10   7       46.04       44.09      2.89 o 
   4  10   7       25.42       21.97      2.44 o 
   5  10   7       10.69       13.24      2.06 o 
   0  11   7       66.20       62.62      6.19 o 
   1  11   7       10.96       11.24      4.23 o 
   2  11   7       80.60       76.91      6.57 o 
   3  11   7       73.82       76.17      5.51 o 
   0   0   8     1761.43     1830.30     45.04 o 
   2   0   8     1296.45     1302.78     18.96 o 
   4   0   8     1705.61     1781.49     31.08 o 
   6   0   8     3146.21     3404.68    111.04 o 
   8   0   8      140.69      130.03      4.09 o 
  10   0   8      249.15      263.43      7.66 o 
   1   1   8      600.60      677.10      6.62 o 
   2   1   8      567.64      569.52     15.95 o 
   3   1   8      103.69      108.98      2.79 o 
   4   1   8      671.04      657.22      8.53 o 
   5   1   8      137.88      136.57      3.41 o 
   6   1   8     1117.37     1108.10     18.94 o 
   7   1   8       84.41       70.28      3.83 o 
   8   1   8      187.07      183.88      3.57 o 
   9   1   8       29.05       31.01      1.47 o 
  10   1   8        4.67        4.81      1.33 o 
   0   2   8      652.30      620.58     11.85 o 
   1   2   8      243.58      227.01      6.03 o 
   2   2   8     1518.92     1446.97     27.45 o 
   3   2   8       36.11       34.43      1.65 o 
   4   2   8      274.09      258.15      3.01 o 
   5   2   8      166.18      133.68      4.01 o 
   6   2   8      990.17     1000.07     13.06 o 
   7   2   8       50.20       46.55      1.95 o 
   8   2   8      195.34      198.36      3.83 o 
   9   2   8       16.74       13.96      1.05 o 
  10   2   8       17.33       19.86      1.49 o 
   1   3   8      171.69      199.13      6.48 o 
   2   3   8      238.83      252.47      5.00 o 
   3   3   8        5.87        7.06      1.02 o 
   4   3   8       85.04       74.60      2.03 o 
   5   3   8      315.87      285.04      7.03 o 
   6   3   8      198.89      185.74      4.62 o 
   7   3   8       21.63       20.41      2.00 o 
   8   3   8       24.77       28.90      1.65 o 
   9   3   8       61.24       63.47      2.68 o 
  10   3   8       10.79       13.37      1.55 o 
   0   4   8      493.46      488.64     32.43 o 
   1   4   8      123.45      119.47      3.99 o 
   2   4   8      365.66      332.74      4.51 o 
   3   4   8      694.71      680.16     15.71 o 
   4   4   8      579.44      528.21     15.20 o 
   5   4   8      352.26      315.79      6.70 o 
   6   4   8      296.68      288.80      5.26 o 
   7   4   8      138.22      151.02      6.33 o 
   8   4   8       41.06       45.98      2.67 o 
   9   4   8       88.35       97.21      3.27 o 
  10   4   8       80.48       77.08      2.99 o 
   1   5   8       11.24       12.69      1.39 o 
   2   5   8      176.79      175.14      5.56 o 
   3   5   8      215.72      192.50      7.09 o 
   4   5   8       88.17       80.57      4.19 o 
   5   5   8      110.52      105.08      2.19 o 
   6   5   8        8.37       10.94      1.56 o 
   7   5   8        1.05        2.30      1.25 o 
   8   5   8       22.88       23.82      2.86 o 
   9   5   8       21.33       22.37      2.75 o 
   0   6   8     1043.47     1060.71     30.64 o 
   1   6   8       62.83       64.74      2.88 o 
   2   6   8       18.99       16.37      0.90 o 
   3   6   8      715.93      709.66     12.86 o 
   4   6   8       89.45       92.11      3.48 o 
   5   6   8      177.69      168.14      5.14 o 
   6   6   8       58.79       47.88      2.72 o 
   7   6   8      196.01      203.44     12.20 o 
   8   6   8      184.99      193.70      9.80 o 
   9   6   8       21.30       17.28      2.96 o 
   1   7   8       10.68       11.49      1.34 o 
   2   7   8       60.15       61.16      1.81 o 
   3   7   8      370.01      348.09      9.15 o 
   4   7   8      154.04      151.88      4.59 o 
   5   7   8       91.68       86.14      3.44 o 
   6   7   8       54.90       46.10      3.91 o 
   7   7   8        7.10       12.19      1.54 o 
   8   7   8        1.04        3.21      2.77 o 
   0   8   8      225.17      213.66     10.17 o 
   1   8   8      392.43      398.48      7.17 o 
   2   8   8      202.35      190.39      4.22 o 
   3   8   8      168.24      192.07      5.50 o 
   4   8   8       98.36      106.04      3.93 o 
   5   8   8        8.47       12.07      1.61 o 
   6   8   8        1.70        2.45      1.17 o 
   7   8   8      200.56      214.73      7.16 o 
   1   9   8       18.37       17.37      1.90 o 
   2   9   8       63.00       63.36      2.59 o 
   3   9   8       26.46       25.67      2.02 o 
   4   9   8       53.36       50.39      2.77 o 
   5   9   8        2.21        2.62      2.06 o 
   6   9   8        2.00        4.97      1.75 o 
   0  10   8       56.29       69.21     19.86 o 
   1  10   8      186.17      181.83     11.14 o 
   2  10   8       77.61       80.01      3.24 o 
   3  10   8       13.34       13.28      3.61 o 
   4  10   8        5.70        9.04      2.45 o 
   5  10   8      130.94      133.90      5.46 o 
   1  11   8       87.67       94.25     12.60 o 
   2  11   8       52.66       47.72      5.48 o 
   2   0   9      423.84      469.64      8.85 o 
   4   0   9      624.75      593.04     10.62 o 
   6   0   9       10.16        9.63      1.63 o 
   8   0   9       14.24       12.11      1.46 o 
  10   0   9       59.63       63.48      3.48 o 
   0   1   9       65.74       71.56      4.81 o 
   1   1   9     1090.78     1108.57     16.68 o 
   2   1   9        9.12       12.55      1.44 o 
   3   1   9      778.35      722.67     15.13 o 
   4   1   9      144.89      147.93      2.57 o 
   5   1   9     1392.60     1376.86     16.38 o 
   6   1   9      355.67      344.53      6.26 o 
   7   1   9      319.81      343.09      7.11 o 
   8   1   9       98.10      107.89      3.76 o 
   9   1   9       64.05       71.30      2.30 o 
  10   1   9        4.90        7.05      1.94 o 
   1   2   9       11.65        9.59      1.15 o 
   2   2   9      465.30      460.18      7.62 o 
   3   2   9      563.66      542.27      7.28 o 
   4   2   9      521.76      505.99     11.59 o 
   5   2   9     1658.91     1703.42     34.87 o 
   6   2   9      191.17      166.71      3.56 o 
   7   2   9       50.21       40.10      1.51 o 
   8   2   9        0.48        2.04      0.63 o 
   9   2   9       31.70       38.73      2.20 o 
  10   2   9       33.21       40.22      2.69 o 
   0   3   9      155.48      173.95     15.56 o 
   1   3   9      303.56      293.94      7.38 o 
   2   3   9      309.32      296.02      5.18 o 
   3   3   9      278.01      266.79      6.50 o 
   4   3   9      782.43      777.50     24.80 o 
   5   3   9      444.56      417.56      6.79 o 
   6   3   9      450.32      446.49      6.83 o 
   7   3   9      257.09      268.43      4.71 o 
   8   3   9       13.76       15.02      1.78 o 
   9   3   9      260.46      259.39      5.31 o 
  10   3   9        1.15        4.41      1.18 o 
   1   4   9      663.48      706.21     10.80 o 
   2   4   9      141.18      129.19      5.46 o 
   3   4   9      150.31      143.50      6.44 o 
   4   4   9       27.18       23.75      1.22 o 
   5   4   9      153.23      127.97      5.31 o 
   6   4   9      168.98      151.49      3.46 o 
   7   4   9      109.62      116.18      5.27 o 
   8   4   9       50.68       50.97      2.60 o 
   9   4   9       27.41       24.01      2.16 o 
   0   5   9      858.31      840.10     34.34 o 
   1   5   9      409.19      396.60      8.54 o 
   2   5   9      529.18      534.12      8.57 o 
   3   5   9      330.85      327.15      8.21 o 
   4   5   9      388.92      394.04      8.54 o 
   5   5   9      130.12      111.68      3.08 o 
   6   5   9       22.26       18.63      2.96 o 
   7   5   9      118.65      116.42      6.00 o 
   8   5   9      195.92      184.15      7.55 o 
   9   5   9       15.14       21.82      4.35 o 
   1   6   9      935.68      947.79     13.59 o 
   2   6   9       44.52       48.81      3.15 o 
   3   6   9       10.41       11.21      1.12 o 
   4   6   9      154.63      155.62      4.87 o 
   5   6   9       20.63       20.55      1.75 o 
   6   6   9       46.38       44.84      2.98 o 
   7   6   9        6.02        6.75      1.32 o 
   8   6   9        2.67        8.61      2.21 o 
   0   7   9      474.64      453.44     13.23 o 
   1   7   9       32.39       30.66      2.31 o 
   2   7   9      121.02      124.52      3.36 o 
   3   7   9       19.58       23.43      1.35 o 
   4   7   9      558.67      577.64     11.65 o 
   5   7   9       39.96       41.36      2.27 o 
   6   7   9      111.09      108.60      4.08 o 
   7   7   9        9.61        9.53      1.54 o 
   8   7   9      111.18      120.67      5.96 o 
   1   8   9      219.08      220.63      4.15 o 
   2   8   9      271.67      273.44      7.67 o 
   3   8   9       40.70       48.19      2.20 o 
   4   8   9       25.80       26.96      2.03 o 
   5   8   9       26.87       31.23      2.25 o 
   6   8   9       13.29       11.80      2.14 o 
   7   8   9       47.27       41.95      2.44 o 
   0   9   9      678.41      678.14     25.98 o 
   1   9   9       38.07       34.81      2.58 o 
   2   9   9       82.99       89.32      5.87 o 
   3   9   9       78.64       86.01      3.15 o 
   4   9   9       52.46       61.89      3.27 o 
   5   9   9        6.79        9.74      2.30 o 
   6   9   9       39.21       45.18      4.72 o 
   1  10   9      174.28      177.84      8.27 o 
   2  10   9        0.21        4.66      2.08 o 
   3  10   9       59.52       69.07      4.31 o 
   4  10   9        7.70        7.29      1.30 o 
   0  11   9       86.03       98.02     23.29 o 
   0   0  10     2324.11     2556.01     50.98 o 
   2   0  10      918.12      881.62     14.49 o 
   4   0  10      332.76      330.89      6.99 o 
   6   0  10      357.33      348.95     17.07 o 
   8   0  10      451.98      449.67     12.61 o 
  10   0  10      123.69      110.89      6.53 o 
   1   1  10      139.16      138.05      4.40 o 
   2   1  10      201.84      203.29      4.99 o 
   3   1  10      545.16      538.88      7.52 o 
   4   1  10       31.19       33.27      1.84 o 
   5   1  10       39.07       44.05      2.50 o 
   6   1  10      162.98      162.30      3.94 o 
   7   1  10       34.19       31.99      1.84 o 
   8   1  10      103.76      105.29      2.85 o 
   9   1  10       30.14       33.60      2.98 o 
  10   1  10       20.42       25.10      2.69 o 
   0   2  10      414.13      400.20      9.08 o 
   1   2  10      245.49      246.49      4.11 o 
   2   2  10      579.24      570.47     11.62 o 
   3   2  10      495.50      489.22     15.16 o 
   4   2  10      800.78      763.32     13.34 o 
   5   2  10       41.00       32.09      2.35 o 
   6   2  10      160.04      159.85      3.34 o 
   7   2  10      128.01      128.99      2.53 o 
   8   2  10      227.77      247.42      4.27 o 
   9   2  10      250.07      245.49      5.74 o 
  10   2  10       59.19       57.50      4.36 o 
   1   3  10      571.40      540.88      8.69 o 
   2   3  10      338.15      354.62     13.66 o 
   3   3  10      464.95      451.20      8.12 o 
   4   3  10      347.47      331.60      8.33 o 
   5   3  10      196.68      186.75      4.67 o 
   6   3  10       76.49       77.24      3.38 o 
   7   3  10       38.04       32.09      2.00 o 
   8   3  10        2.58        3.66      1.55 o 
   9   3  10       30.11       25.05      2.10 o 
   0   4  10     2132.92     2138.91     49.10 o 
   1   4  10      349.36      333.70      6.89 o 
   2   4  10       48.77       47.44      4.14 o 
   3   4  10      275.39      276.63      8.28 o 
   4   4  10      913.26      941.53     16.75 o 
   5   4  10      306.65      284.28      7.26 o 
   6   4  10      215.91      206.09      3.82 o 
   7   4  10      120.25      110.72      2.81 o 
   8   4  10       92.58      103.74      4.35 o 
   9   4  10       35.62       38.32      1.92 o 
   1   5  10     1273.91     1254.22     19.62 o 
   2   5  10      686.24      688.30     20.89 o 
   3   5  10      530.42      544.37     10.45 o 
   4   5  10       81.35       79.21      5.60 o 
   5   5  10      205.82      197.29     10.07 o 
   6   5  10       72.19       63.88      2.19 o 
   7   5  10       49.37       50.76      2.79 o 
   8   5  10       12.46       14.10      1.56 o 
   9   5  10        3.91        8.47      1.65 o 
   0   6  10      657.44      666.72     21.55 o 
   1   6  10      624.26      656.69      9.83 o 
   2   6  10      121.35      112.49     10.56 o 
   3   6  10        3.15        4.95      1.67 o 
   4   6  10      282.07      286.74      6.79 o 
   5   6  10      322.20      323.34      8.41 o 
   6   6  10       22.04       22.19      3.80 o 
   7   6  10      154.53      154.42      4.68 o 
   8   6  10      104.06      110.44      4.24 o 
   1   7  10      167.66      168.29      3.62 o 
   2   7  10        7.85        7.63      1.20 o 
   3   7  10        9.13        9.99      0.84 o 
   4   7  10       62.00       60.46      3.03 o 
   5   7  10       82.24       79.26      6.40 o 
   6   7  10       14.19       13.40      2.05 o 
   7   7  10       24.48       22.89      2.17 o 
   0   8  10      466.70      484.12     13.49 o 
   1   8  10      153.59      148.19      4.23 o 
   2   8  10       78.82       86.02      5.50 o 
   3   8  10      293.92      287.40      7.18 o 
   4   8  10       90.84       90.77      3.85 o 
   5   8  10       70.84       79.73      5.13 o 
   6   8  10        3.75        8.94      2.99 o 
   1   9  10        6.76       11.72      1.98 o 
   2   9  10       80.57       89.93      6.40 o 
   3   9  10       38.94       33.77      2.14 o 
   4   9  10       37.88       45.98      4.02 o 
   5   9  10        0.86        4.06      1.40 o 
   0  10  10      163.88      155.81      8.49 o 
   1  10  10       32.89       40.61      6.56 o 
   2  10  10       14.90       12.75      2.49 o 
   3  10  10      155.69      151.89     10.87 o 
   2   0  11       94.88       69.21     11.25 o 
   4   0  11        3.84        8.63      3.43 o 
   6   0  11      331.57      313.83     10.27 o 
   8   0  11      238.99      218.62     11.49 o 
   0   1  11       10.53       12.29      1.83 o 
   1   1  11      962.17      959.07     11.85 o 
   2   1  11      330.54      339.10      5.08 o 
   3   1  11      835.27      851.24     11.37 o 
   4   1  11       86.12       84.50      2.48 o 
   5   1  11      254.91      231.70      3.72 o 
   6   1  11        8.08        8.72      0.81 o 
   7   1  11      363.32      379.13     10.44 o 
   8   1  11       11.91       17.03      1.54 o 
   9   1  11      138.18      143.62      6.17 o 
   1   2  11      256.64      258.37      5.36 o 
   2   2  11      480.99      470.24      7.51 o 
   3   2  11      424.92      400.53      7.60 o 
   4   2  11        6.35       10.04      1.90 o 
   5   2  11       45.72       41.55      1.44 o 
   6   2  11       35.79       34.52      1.94 o 
   7   2  11       22.11       18.88      1.21 o 
   8   2  11       44.87       49.54      1.98 o 
   9   2  11       25.00       29.12      3.02 o 
   0   3  11      786.93      789.67     19.10 o 
   1   3  11     1644.42     1656.28     26.07 o 
   2   3  11      906.01      950.35     15.62 o 
   3   3  11      467.35      436.94      8.46 o 
   4   3  11      350.91      343.93      8.20 o 
   5   3  11      125.70      123.31      3.79 o 
   6   3  11      109.67       95.87      2.58 o 
   7   3  11      157.43      157.88      4.02 o 
   8   3  11       67.71       65.63      3.76 o 
   9   3  11       79.79       81.90      3.10 o 
   1   4  11      796.04      815.99     14.81 o 
   2   4  11      588.86      605.87     11.32 o 
   3   4  11      294.58      290.69      7.91 o 
   4   4  11      193.39      179.24      8.16 o 
   5   4  11        5.92        8.72      1.73 o 
   6   4  11       95.70       90.33      2.91 o 
   7   4  11      119.84      113.97      4.34 o 
   8   4  11       97.81       97.16      6.26 o 
   0   5  11      332.09      340.35     10.05 o 
   1   5  11       79.57       75.37      5.93 o 
   2   5  11      347.95      344.79      6.39 o 
   3   5  11      377.24      350.73      8.91 o 
   4   5  11       45.31       45.43      2.65 o 
   5   5  11      171.66      177.75      7.94 o 
   6   5  11      161.25      164.66      3.85 o 
   7   5  11       48.87       52.84      2.31 o 
   8   5  11      171.54      180.78      6.21 o 
   1   6  11      161.52      162.93      4.91 o 
   2   6  11       35.67       34.94      1.93 o 
   3   6  11      217.45      220.02      6.43 o 
   4   6  11       33.08       29.56      2.16 o 
   5   6  11       29.58       26.22      3.85 o 
   6   6  11       60.85       59.74      2.72 o 
   7   6  11        3.97        5.65      1.53 o 
   0   7  11      677.47      624.06     14.90 o 
   1   7  11       73.86       77.49      2.80 o 
   2   7  11      182.95      173.06      3.95 o 
   3   7  11      157.69      143.93      5.56 o 
   4   7  11      189.20      208.71      5.55 o 
   5   7  11      114.37      104.77      8.24 o 
   6   7  11       67.19       68.66      4.08 o 
   7   7  11       24.03       32.41      4.07 o 
   1   8  11      127.81      113.89      2.49 o 
   2   8  11       16.93       14.18      1.16 o 
   3   8  11       36.09       39.35      3.23 o 
   4   8  11       70.71       67.67      3.14 o 
   5   8  11       31.18       33.43      2.93 o 
   0   9  11        5.02        4.83      2.05 o 
   1   9  11       18.82       16.38      1.69 o 
   2   9  11       55.31       61.38      4.14 o 
   3   9  11       20.64       36.95      6.74 o 
   4   9  11      237.99      231.68      8.04 o 
   1  10  11      116.81      116.01      4.90 o 
   0   0  12     1276.12     1384.65     30.84 o 
   2   0  12     1572.28     1616.04     29.70 o 
   4   0  12      879.42      886.87     18.22 o 
   6   0  12      551.08      573.39     11.17 o 
   8   0  12       94.35      102.08      5.06 o 
   1   1  12      129.82      128.66      2.52 o 
   2   1  12      556.95      545.15      8.32 o 
   3   1  12      211.01      217.92      3.82 o 
   4   1  12      272.63      266.08      4.60 o 
   5   1  12       51.37       50.59      1.74 o 
   6   1  12      197.38      189.12      4.47 o 
   7   1  12        7.47        9.24      1.02 o 
   8   1  12       32.57       34.14      2.49 o 
   9   1  12        4.56        4.69      1.72 o 
   0   2  12      596.60      567.93     11.12 o 
   1   2  12      393.25      391.09      5.82 o 
   2   2  12     1066.31     1063.56     16.36 o 
   3   2  12      135.13      137.81      6.05 o 
   4   2  12      357.67      340.86      6.93 o 
   5   2  12       52.59       48.25      1.59 o 
   6   2  12      201.55      184.60      4.93 o 
   7   2  12       50.63       47.59      3.55 o 
   8   2  12      104.01      104.31      3.66 o 
   9   2  12       52.15       45.45      3.63 o 
   1   3  12       39.50       38.44      2.57 o 
   2   3  12      456.82      429.10      7.45 o 
   3   3  12      257.26      219.47      5.71 o 
   4   3  12        3.49        5.42      1.48 o 
   5   3  12       42.29       37.46      1.71 o 
   6   3  12      137.76      131.05      4.00 o 
   7   3  12       56.92       49.42      1.98 o 
   8   3  12        3.04        4.89      0.99 o 
   0   4  12        9.01        6.07      2.80 o 
   1   4  12      247.98      251.26      5.66 o 
   2   4  12      172.21      189.46      6.19 o 
   3   4  12       75.80       69.16      2.99 o 
   4   4  12      471.92      471.36      7.73 o 
   5   4  12       81.02       82.64      3.10 o 
   6   4  12      122.19      130.29      3.07 o 
   7   4  12      196.25      184.40      5.50 o 
   8   4  12       31.41       36.57      5.10 o 
   1   5  12       89.71       87.80      4.91 o 
   2   5  12      224.26      230.67      4.97 o 
   3   5  12       48.81       47.10      2.36 o 
   4   5  12      124.68      113.53      4.93 o 
   5   5  12       47.86       47.92      2.99 o 
   6   5  12       49.58       47.77      2.65 o 
   7   5  12        4.43        6.42      2.66 o 
   0   6  12       48.67       48.80      2.61 o 
   1   6  12      186.09      183.57      6.34 o 
   2   6  12       83.89       84.69      2.83 o 
   3   6  12      332.30      324.23      8.53 o 
   4   6  12       90.51       91.83      4.16 o 
   5   6  12       40.01       41.46      3.85 o 
   6   6  12       20.80       26.64      2.88 o 
   7   6  12       77.65       88.36      6.28 o 
   1   7  12      442.45      448.77      6.87 o 
   2   7  12      117.85      117.30      4.53 o 
   3   7  12      137.42      131.27     10.03 o 
   4   7  12       34.50       34.17      2.45 o 
   5   7  12       38.06       41.76      3.50 o 
   6   7  12        5.42        6.70      1.30 o 
   0   8  12       69.17       66.75      9.43 o 
   1   8  12      146.14      151.41      4.03 o 
   2   8  12       42.47       39.41      4.29 o 
   3   8  12      116.93      113.61      5.54 o 
   4   8  12       49.68       45.75      4.72 o 
   5   8  12       50.91       55.34      3.51 o 
   1   9  12        1.30        3.71      1.68 o 
   2   9  12       10.46       10.99      1.88 o 
   3   9  12        7.49        7.55      2.26 o 
   2   0  13      929.46      846.93     17.49 o 
   4   0  13      296.83      284.88     12.11 o 
   6   0  13      275.89      275.02     15.93 o 
   8   0  13      216.38      205.75     10.05 o 
   0   1  13       76.96       72.14      5.52 o 
   1   1  13      569.85      556.86     10.62 o 
   2   1  13      234.95      203.93      3.98 o 
   3   1  13      445.38      419.55      8.40 o 
   4   1  13      202.90      184.14      4.09 o 
   5   1  13      505.53      506.92      8.22 o 
   6   1  13       66.12       66.21      3.24 o 
   7   1  13       51.59       63.00      7.36 o 
   8   1  13       24.11       20.97      2.25 o 
   1   2  13      150.01      127.50      2.97 o 
   2   2  13       36.02       31.32      2.18 o 
   3   2  13      189.13      200.47      4.71 o 
   4   2  13       66.44       75.77      2.59 o 
   5   2  13       87.42       82.69      2.38 o 
   6   2  13       50.99       55.92      4.07 o 
   7   2  13       10.71        8.88      0.97 o 
   8   2  13        1.82        4.64      1.68 o 
   0   3  13      179.25      188.65      7.00 o 
   1   3  13      256.69      247.92      5.99 o 
   2   3  13       72.57       63.08      3.35 o 
   3   3  13      215.34      204.13      6.53 o 
   4   3  13      180.14      186.67      4.31 o 
   5   3  13      207.12      206.77      7.82 o 
   6   3  13       62.91       64.78      2.58 o 
   7   3  13      265.55      281.89      7.96 o 
   8   3  13        1.49        5.46      0.81 o 
   1   4  13       24.36       25.73      2.06 o 
   2   4  13       71.30       60.30      3.31 o 
   3   4  13      155.65      147.97      3.69 o 
   4   4  13        8.45       11.23      1.78 o 
   5   4  13       38.22       39.06      1.93 o 
   6   4  13        2.91        6.17      1.22 o 
   7   4  13       56.63       61.12      4.49 o 
   0   5  13     1321.01     1307.28     38.00 o 
   1   5  13      249.43      244.12      5.95 o 
   2   5  13      123.20      127.79      3.45 o 
   3   5  13      117.14      125.42      7.23 o 
   4   5  13      158.87      163.59      5.63 o 
   5   5  13       15.76       15.54      1.35 o 
   6   5  13       67.83       69.39      6.70 o 
   7   5  13       23.11       28.02      6.87 o 
   1   6  13       26.41       28.57      2.11 o 
   2   6  13        8.45        7.57      1.35 o 
   3   6  13       78.07       79.75      3.49 o 
   4   6  13       12.07       13.55      2.48 o 
   5   6  13       81.17       76.05      9.80 o 
   6   6  13       43.00       46.92      2.56 o 
   0   7  13       53.07       52.14      3.53 o 
   1   7  13       16.29       18.80      1.14 o 
   2   7  13      172.46      172.19      4.09 o 
   3   7  13      168.56      172.23      5.67 o 
   4   7  13      321.06      302.86     13.20 o 
   5   7  13       20.28       16.48      3.14 o 
   1   8  13        5.65        5.28      1.20 o 
   2   8  13       31.49       37.37      3.08 o 
   3   8  13       49.64       43.92      2.72 o 
   0   0  14     1857.86     1700.08    114.24 o 
   2   0  14      711.73      679.26     15.15 o 
   4   0  14      258.04      239.80      6.96 o 
   6   0  14      109.45      115.63      7.04 o 
   1   1  14       62.56       64.41      3.02 o 
   2   1  14       64.46       60.06      2.05 o 
   3   1  14       14.67       14.22      1.12 o 
   4   1  14        6.59        9.08      1.44 o 
   5   1  14       67.47       74.24      2.49 o 
   6   1  14       94.41       84.66      5.07 o 
   7   1  14      127.31      137.69      7.41 o 
   0   2  14      471.76      479.58     15.28 o 
   1   2  14      157.83      141.23      3.30 o 
   2   2  14      138.24      129.50      6.32 o 
   3   2  14      100.61       97.94      2.79 o 
   4   2  14      374.26      377.25      7.62 o 
   5   2  14      163.26      158.63      3.20 o 
   6   2  14      187.25      196.30      8.25 o 
   7   2  14      236.74      254.95      7.10 o 
   1   3  14      138.68      132.22      5.75 o 
   2   3  14       85.26       79.06      4.65 o 
   3   3  14       37.25       36.73      2.46 o 
   4   3  14       68.63       67.13      1.84 o 
   5   3  14       17.12       16.17      1.15 o 
   6   3  14       59.37       67.98      3.50 o 
   7   3  14      101.20      101.24      3.50 o 
   0   4  14      169.98      164.81      6.37 o 
   1   4  14      132.40      133.05      6.54 o 
   2   4  14       84.15       79.39      5.38 o 
   3   4  14      160.06      163.53      6.41 o 
   4   4  14      174.74      176.15      4.92 o 
   5   4  14      182.35      181.80      3.93 o 
   6   4  14       44.99       43.91      1.92 o 
   1   5  14       28.80       29.18      2.49 o 
   2   5  14       49.29       50.29      3.67 o 
   3   5  14       68.20       63.82      6.11 o 
   4   5  14       40.12       47.73      2.82 o 
   5   5  14        1.19        7.32      2.22 o 
   6   5  14       36.89       35.27      3.35 o 
   0   6  14       94.73       90.94      4.15 o 
   1   6  14      182.67      190.57      5.08 o 
   2   6  14       45.04       43.15      2.41 o 
   3   6  14      190.55      193.40      5.37 o 
   4   6  14       32.92       35.81      2.38 o 
   5   6  14      118.48      117.39     10.22 o 
   1   7  14       19.94       19.54      1.86 o 
   2   7  14       18.33       17.08      3.05 o 
   3   7  14       18.27       18.26      2.59 o 
   4   7  14       61.75       68.73      5.56 o 
   0   8  14       11.53       12.94      2.14 o 
   1   8  14      160.31      152.20      8.58 o 
   2   0  15       91.73       84.72      4.28 o 
   4   0  15       29.71       26.87      2.02 o 
   6   0  15      243.87      298.90     11.95 o 
   0   1  15       14.36       20.72      2.12 o 
   1   1  15      175.41      185.09      4.27 o 
   2   1  15       26.01       30.51      1.56 o 
   3   1  15      323.27      331.13      6.79 o 
   4   1  15       54.57       54.03      2.03 o 
   5   1  15      183.40      179.59      4.33 o 
   6   1  15      228.50      253.67      9.29 o 
   7   1  15      303.74      307.54      8.84 o 
   1   2  15      122.92      110.36      6.51 o 
   2   2  15       36.59       36.84      2.24 o 
   3   2  15      120.27      120.95      3.01 o 
   4   2  15       17.09       20.37      2.42 o 
   5   2  15       25.65       28.79      2.18 o 
   6   2  15       30.63       39.65      4.90 o 
   0   3  15      278.95      262.65      9.28 o 
   1   3  15      284.24      284.91      6.09 o 
   2   3  15      158.98      158.94      3.74 o 
   3   3  15      280.25      289.77      6.90 o 
   4   3  15       47.99       46.58      1.74 o 
   5   3  15       57.83       60.32      4.99 o 
   6   3  15       93.40       92.76      3.68 o 
   1   4  15       85.20       82.04      4.53 o 
   2   4  15        2.63        6.30      1.73 o 
   3   4  15       13.02       16.56      1.33 o 
   4   4  15       18.22       21.58      1.91 o 
   5   4  15       47.19       48.06      2.56 o 
   0   5  15       29.00       35.41      4.23 o 
   1   5  15       56.93       59.03      5.46 o 
   2   5  15       96.01       92.08      3.75 o 
   3   5  15       44.62       50.39      2.77 o 
   4   5  15      132.45      136.13      6.40 o 
   5   5  15      179.12      186.67      6.75 o 
   1   6  15       43.07       35.81      2.57 o 
   2   6  15        3.99        4.80      1.15 o 
   3   6  15       81.74       82.20      3.91 o 
   4   6  15       24.11       33.59      2.00 o 
   0   7  15      221.18      241.77      9.23 o 
   1   7  15       40.07       35.59      3.25 o 
   2   7  15       84.81       78.10      4.47 o 
   0   0  16      116.52      124.57      7.22 o 
   2   0  16      191.68      196.42     12.37 o 
   4   0  16      184.21      169.53      7.47 o 
   6   0  16      215.15      212.47      8.80 o 
   1   1  16       33.57       36.74      1.90 o 
   2   1  16       20.33       21.02      1.54 o 
   3   1  16       13.65       10.18      1.19 o 
   4   1  16       42.64       44.46      2.84 o 
   5   1  16       17.52       21.82      2.45 o 
   0   2  16      393.00      412.70     13.63 o 
   1   2  16       95.50      101.72      5.08 o 
   2   2  16      225.85      239.62      7.01 o 
   3   2  16       19.82       21.84      1.65 o 
   4   2  16      236.42      247.09      7.13 o 
   5   2  16      151.46      177.42      4.89 o 
   1   3  16       29.74       35.99      1.90 o 
   2   3  16       23.70       23.22      1.91 o 
   3   3  16        7.57       10.02      1.52 o 
   4   3  16       36.82       36.91      2.04 o 
   5   3  16       43.36       47.76      2.15 o 
   0   4  16       91.39       95.17      4.52 o 
   1   4  16       40.97       52.80      3.94 o 
   2   4  16      130.70      121.99      7.91 o 
   3   4  16      138.41      148.44      4.88 o 
   4   4  16       24.34       21.20      1.99 o 
   1   5  16       22.80       18.54      2.48 o 
   2   5  16        2.03        4.90      1.45 o 
   3   5  16       23.07       24.55      1.75 o 
   0   6  16      179.98      174.47      8.99 o 
   1   6  16      183.25      195.18      6.10 o 
   2   0  17      103.55      113.35      6.30 o 
   4   0  17        2.60        3.78      1.19 o 
   0   1  17      117.64      134.28      6.00 o 
   1   1  17      251.39      238.98      5.65 o 
   2   1  17       11.62       12.85      1.61 o 
   3   1  17      225.31      230.84      6.09 o 
   4   1  17       31.86       32.89      3.24 o 
   1   2  17       19.29       21.91      2.03 o 
   2   2  17        3.37        6.71      1.95 o 
   3   2  17       22.36       22.78      2.33 o 
   4   2  17       53.94       56.33      3.69 o 
   0   3  17      242.19      274.16     11.27 o 
   1   3  17      125.92      132.52      5.63 o 
   2   3  17       21.42       32.60      3.40 o 
   3   3  17       44.67       43.28      3.40 o 
   1   4  17      103.49      126.64      3.96 o 
   2   4  17       18.50       19.36      2.03 o 
   0   0  18      535.22      591.08     36.86 o 
   2   0  18      167.99      184.37     10.42 o 
   1   1  18       31.08       37.65      2.27 o 
   2   1  18       23.75       24.48      2.56 o 
   0   2  18       41.10       34.33      3.26 o 
   1   2  18       70.61       82.73      5.38 o 
                                                 
